# Supplementary material for: Comprehensive Clinical Characterization and Long-Term Follow-Up of the Institut Català d’Oncologia Breast Cancer Observational Cohort Study
Source: Cancers (Basel). 2025 Apr 19;17(8):1366. doi: 10.3390/cancers17081366 (PMC12025695; doi:10.3390/cancers17081366)
Supplement: Supplementary file 1 [file cancers-17-01366-s001.zip]

Archive with 1 entries (1 files):
- cancers-3471806-supplementary.pdf
